# Supplementary material for: Metabolic Profiling and In Vitro Assessment of the Biological Activities of the Ethyl Acetate Extract of Penicillium chrysogenum “Endozoic of Cliona sp. Marine Sponge” from the Red Sea (Egypt)
Source: Mar Drugs. 2022 May 15;20(5):326. doi: 10.3390/md20050326 (PMC9143181; doi:10.3390/md20050326)
Supplement: Supplementary file 1 [file marinedrugs-20-00326-s001.zip]

Archive with 1 entries (1 files):
- marinedrugs-1727980-SI.pdf
